# Supplementary material for: Prevalence and predictors of help-seeking for women exposed to spousal violence in India – a cross-sectional study
Source: BMC Womens Health. 2017 Nov 3;17:99. doi: 10.1186/s12905-017-0453-4 (PMC5670508; doi:10.1186/s12905-017-0453-4)
Supplement: Additional file 1: — Table S1. Table with results from multivariable logistic regression analyses for predictors of seeking help for different types of spousal violence (XLSX 18 kb) [file 12905_2017_453_MOESM1_ESM.xlsx]

## Sheet: Sheet1
Table 4. Multivariable logistic regression analyses for predictors of seeking help for different types of violence (adjusted models*).
		Physical						Physical+sexual						Physical+emotional						Physical+sexual+emotional
Personal history		OR		0.95		CI		OR		0.95		CI		OR		0.95		CI		OR		0.95		CI
Age	15 to 19	1						1						1						1
	20 to 24	1.04		0.65	-	1.64		0.64		0.27	-	1.53		0.8		0.46	-	1.42		2		0.94	-	4.29
	25 to 29	1.06		0.61	-	1.83		0.66		0.24	-	1.8		0.84		0.44	-	1.57		1.51		0.64	-	3.58
	30 to 49	0.97		0.53	-	1.76		0.56		0.18	-	1.71		0.7		0.35	-	1.39		1.48		0.57	-	3.86
Age at first marriage	<18	1						1						1						1
	18 to 20	1		0.83	-	1.19		1.09		0.74	-	1.61		1.21		0.96	-	1.53		1.02		0.73	-	1.43
	21+	1.26		0.94	-	1.7		1.02		0.55	-	1.92		1.27		0.91	-	1.79		1.5		0.94	-	2.39
Education	<Primary	1						1						1						1
	Primary	1.01		0.81	-	1.24		1.13		0.71	-	1.8		1.36		1.05	-	1.77		1.2		0.86	-	1.68
	≥Secondary	1.2		0.97	-	1.5		1.35		0.85	-	2.15		1.14		0.86	-	1.5		2.04		1.43	-	2.9
Violent father	No	1						1						1						1
	Yes	1.1		0.94	-	1.3		1.01		0.72	-	1.42		0.76		0.62	-	0.93		0.92		0.7	-	1.21
Severity of violence	Moderate	1						1						1						1
	Severe	2.18		1.84	-	2.59		2.55		1.77	-	3.66		2.1		1.72	-	2.55		2.89		2.06	-	4.06
Injuries	No	1						1						1						1
	Yes	2.21		1.86	-	2.63		2.62		1.82	-	3.79		2.65		2.17	-	3.24		2.15		1.59	-	2.91
Micro-system
Duration of marriage	0 to 4	1						1						1						1
	5 to 9	1.16		0.84	-	1.59		1.9		0.89	-	4.06		1.57		1.03	-	2.37		0.79		0.45	-	1.38
	10 to 19	1.2		0.79	-	1.84		1.41		0.56	-	3.56		1.74		1.01	-	2.98		1.14		0.55	-	2.33
	20+	1.2		0.75	-	1.92		1.03		0.36	-	2.95		1.55		0.86	-	2.8		0.93		0.41	-	2.11
No. of living children	0	1						1						1						1
	1 to 2	0.79		0.55	-	1.12		0.68		0.37	-	1.26		0.79		0.56	-	1.13		0.98		0.6	-	1.62
	3 to 4	0.8		0.55	-	1.15		1.06		0.56	-	2.02		0.73		0.5	-	1.08		0.77		0.45	-	1.33
	5+	0.73		0.48	-	1.11		0.83		0.39	-	1.77		0.57		0.36	-	0.88		0.79		0.42	-	1.46
Exo-system
Place of residence	Urban	1						1						1						1
	Rural	1.17		0.93	-	1.48		1.24		0.81	-	1.91		0.86		0.66	-	1.11		0.79		0.57	-	1.11
Caste or tribe	SC	1						1						1						1
	ST	0.96		0.71	-	1.3		1.19		0.63	-	2.26		0.8		0.57	-	1.12		1.02		0.67	-	1.56
	OBC	0.91		0.74	-	1.11		0.96		0.62	-	1.48		0.88		0.68	-	1.14		1.01		0.72	-	1.41
	Other	0.86		0.68	-	1.09		0.89		0.54	-	1.47		0.65		0.48	-	0.87		0.96		0.66	-	1.39
Wealth Index	Poorest	1						1						1						1
	Poorer	1.34		1.07	-	1.69		0.91		0.59	-	1.41		0.98		0.75	-	1.28		1.1		0.77	-	1.57
	Middle	1.32		1.03	-	1.68		0.95		0.57	-	1.6		1.03		0.77	-	1.37		0.95		0.65	-	1.4
	Richer	1.57		1.17	-	2.11		1.03		0.58	-	1.82		1.23		0.88	-	1.73		1.02		0.63	-	1.65
	Richest	1.36		0.93	-	1.99		1.07		0.47	-	2.44		1.35		0.86	-	2.11		0.71		0.38	-	1.31
Occupation	Not working	1						1						1						1
	Agricultural	1.04		0.86	-	1.26		1.09		0.73	-	1.62		1.18		0.94	-	1.48		1.29		0.95	-	1.76
	Other	0.97		0.8	-	1.18		0.86		0.57	-	1.32		1.22		0.95	-	1.57		1.01		0.74	-	1.37
Macro-system
Region	North	1						1						1						1
	East	1.03		0.72	-	1.47		1.11		0.66	-	1.87		0.92		0.65	-	1.31		0.65		0.43	-	0.98
	Northeast	0.53		0.38	-	0.73		0.92		0.47	-	1.78		0.77		0.52	-	1.14		0.65		0.42	-	1.02
	West	0.84		0.6	-	1.2		0.98		0.41	-	2.3		0.84		0.59	-	1.19		1.53		0.81	-	2.88
	Central	1.13		0.86	-	1.48		1.39		0.81	-	2.38		1.08		0.78	-	1.5		0.96		0.62	-	1.48
	South	1.39		1.04	-	1.84		4.43		2.36	-	8.32		1.45		1.03	-	2.03		1.39		0.81	-	2.37
Religion	Hindu	1						1						1						1
	Muslim	1.09		0.83	-	1.43		0.91		0.55	-	1.51		1.1		0.81	-	1.5		0.87		0.59	-	1.3
	Christian	1.32		0.89	-	1.95		0.64		0.26	-	1.58		1.59		1.03	-	2.47		1.07		0.54	-	2.11
	Other	1.37		0.96	-	1.94		2.16		1.05	-	4.42		1.41		0.9	-	2.2		1.94		1.03	-	3.64
Trans-system
Thinks that violence can be justified	No	1						1						1						1
	Yes	0.9		0.77	-	1.06		0.95		0.68	-	1.34		0.84		0.68	-	1.03		0.97		0.73	-	1.28
*Adjusted for all other variables
Bold fonts denote significant (p<0.05) adjusted OR
